# Supplementary material for: Nitrate and Nitrite Metabolism in Aging Rats: A Comparative Study
Source: Nutrients. 2023 May 26;15(11):2490. doi: 10.3390/nu15112490 (PMC10255176; doi:10.3390/nu15112490)
Supplement: Supplementary file 1 [file nutrients-15-02490-s001.zip]

Archive with 1 entries (1 files):
- nutrients-2378343-supplementary.pdf
